# Supplementary material for: Investigation of Parasitic Infection in Crocodile Lizards (Shinisaurus crocodilurus) Using High-Throughput Sequencing
Source: Animals (Basel). 2022 Oct 11;12(20):2726. doi: 10.3390/ani12202726 (PMC9597849; doi:10.3390/ani12202726)
Supplement: Supplementary file 1 [file animals-12-02726-s001.zip]

Archive with 1 entries (1 files):
- animals-1926438-supplementary.pdf
